# Supplementary material for: Spatiotemporal Patterns and Historical Overview of Aedes Mosquitoes in Iran: A Systematic Review
Source: Trop Med Infect Dis. 2026 May 12;11(5):131. doi: 10.3390/tropicalmed11050131 (PMC13211443; doi:10.3390/tropicalmed11050131)
Supplement: Supplementary file 1 [file tropicalmed-11-00131-s001.zip]

Archive with 2 entries (2 files):
- File S1 .pdf
- Table S1 .pdf
